# Supplementary material for: SYBR Green-based Real-Time PCR targeting kinetoplast DNA can be used to discriminate between the main etiologic agents of Brazilian cutaneous and visceral leishmaniases
Source: Parasit Vectors. 2012 Jan 12;5:15. doi: 10.1186/1756-3305-5-15 (PMC3274473; doi:10.1186/1756-3305-5-15)
Supplement: Additional file 1 — Kinetoplast DNA minicircles conserved region sequences. This file contains the 12 generated sequences from amplified kDNA minicircles conserved region, representing three clones for each analyzed Leishmania reference strain [L. (V.) braziliensis, L. (V.) shawi, L. (L.) infantum chagasi, L. (L.) amazonensis]. [file 1756-3305-5-15-S1.FAS]

>Lchagasi4 [organism=Leishmania chagasi]   
AATGGAAAAATGGGTGCAGAAATCCCGTTCAAAAATCGGCGGAAAATGCCAAAAATC
GGCTCCGAGGCGGGAAACTG
>Lchagasi9 [organism=Leishmania chagasi] 
AATGGAAAAATGGGTGCAGAAATCCCGTTCAAAAATCGGCGGAAAATGCCAAAAATC
GGCTCCGAGGCGGGAAACTG
>Lchagasi11 [organism=Leishmania chagasi] 
AATGGAAAAATGGGTGCAGAAATCCCGTTCAAAAATCGGCGGAAAATGCCAAAAATC
GGCTCCGAGGCGGGAAACTG
>Lshawii1 [organism=Leishmania shawii]
AATCGAAAAATGGCATACAGAAACCCCGTTCAAATAAATAGCCCGAAAATCACGTTTTTT
GGCCTCCCCGTGCACAATTA
>Lshawii2 [organism=Leishmania shawii]
ATTCGAAAAATGGCATACAGAAACCCCGTTCAAAAATACCCCGAAAATCACGTTTTTT
GGCCTCCCCGTGCACAATTA
>Lshawii3 [organism=Leishmania shawii]
ATTCGAATTATGGCATACAGAAACCCCGTTCAAATAAATAGCCCGAAAATCGCTATTTTT
GGCCTCCCCGTGCACAATTA
>Lamazonensis1 [organism=Leishmania amazonensis]
ATCCGGAAAAGTGAGTGCAGAAACCCCGTTCATAATTTAGGGGATTTTCGGGAATTCG
GGCTCGAGCGGTGGAAACTG
>Lamazonensis2 [organism=Leishmania amazonensis]
ATCCGGAAAAATGAGTGCAGAAACCCCGTTCATAATTTCCCCAAAAAACCCGAAATTC
GGCTCGGACGGTCACAACTG
>Lamazonensis3 [organism=Leishmania amazonensis]
TTGGCGAAAAATGAGTGCAGAAACCCCGTTCATAATTTAGGGGAATTCGGGGGAATTC
GGCTCCGGCGGTGGAAACTG
>Lbraziliensis1 [organism=Leishmania braziliensis]
ATCGCAAAAATGGCATACAGAAACCCCGTTCAAAAATCCCCCAAAATTCGCGTTTTTT
GGCCTCCCCGTGCACAATTA
>Lbraziliensis2 [organism=Leishmania braziliensis]
ATCGAAAAATGGCATACAGAAACCCCGTTCAAAAATCCCCCAAAATTCGCTATTTTT
GGCCTCCCCGTGCACAATTA
>Lbraziliensis4 [organism=Leishmania braziliensis]
ATTCGAAAAATGGCATACAGAAACCCCGTTCAAAAAATGCCCGAAAATCGCTATTTTT
GGCCTCCCCGTGCACAATTA
